# Supplementary material for: Cannabis Extract Has a Positive–Immunostimulating Effect through Proteolytic System and Metabolic Compounds of Honey Bee (Apis mellifera) Workers
Source: Animals (Basel). 2021 Jul 23;11(8):2190. doi: 10.3390/ani11082190 (PMC8388424; doi:10.3390/ani11082190)
Supplement: Supplementary file 1 [file animals-11-02190-s001.zip]

Archive with 1 entries (1 files):
- animals-1270367-supplementary.pdf
